# Supplementary material for: LASS2 enhances chemosensitivity to cisplatin by inhibiting PP2A-mediated β-catenin dephosphorylation in a subset of stem-like bladder cancer cells
Source: BMC Med. 2024 Jan 9;22:19. doi: 10.1186/s12916-023-03243-5 (PMC10775422; doi:10.1186/s12916-023-03243-5)
Supplement: Supplementary file 1 — Additional file 1. Patient information. [file 12916_2023_3243_MOESM1_ESM.xlsx]

## Sheet: Sheet1
Patient_tag	Patient_ID	Response	resistant/sensitive	Stromal_HScore	Epithelial_HScore	LASS2 expression grade	LASS2_qPCR	%CD44+ALDH+	%CD44-ALDH-	%CD44+ALDH-	%CD44-ALDH+	chemotherapy drug	regimen	Age	Gender (male/female)	T stage	Grade (high/low)	examination	Before_maximum diameter	After_maximum diameter	Before_disease number	After_disease number	new metastasis
32	1560320	SD	r	7.554	21.77	high	0.339151	43	41	11	5	GC	21day, 3	67	m	2	h	MRI	2.9	2.5	1	1	0
2	4176021	PD	r	4.496	29.6	high	0.376312	33	50	17	0	GC	21day, 3	58	m	3	h	MRI	1.9	2.4	1	3	0
4	4248521	SD	r	11.273	31.663	high	0.486327	38	51	9	2	GC	21day, 3	51	m	2	h	MRI	2.2	1.9	1	1	0
14	496581	SD	r	3.505	42.41	high	0.236514	47	37	16	0	GC	21day, 3	73	f	3	l	MRI	2.9	2.8	3	3	0
10	4398628	SD	r	24.136	61.73	high	0.266093	37	45	13	5	GC	21day, 3	60	m	3	h	MRI	2.3	2.3	2	2	0
36	2378305	SD	r	12.896	20.551	high	0.346277	48	38	14	0	GC	21day, 3	59	m	3	h	CT	3.4	0.5	3	1	0
37	2381588	SD	r	13.834	25.506	high	0.112656	5	76	15	4	GC	21day, 3	66	m	2	h	MRI	3.3	0.3	2	1	0
11	4407708	PD	r	5.085	25.64	high	0.476319	54	37	7	2	GC	21day, 3	66	m	3	l	MRI	2.5	1.2	1	1	0
41	359172	PD	r	8.95	28.91	high	0.325335	24	59	17	0	GC	21day, 3	72	f	2	h	MRI	1.8	0.6	1	1	0
24	4057548	PD	r	8.515	39.89	high	0.528509	40	60	0	0	GC	21day, 3	68	m	3	l	MRI	1.8	0.3	2	1	0
7	2237681	SD	r	18.796	40.33	high	0.231647	45	51	0	4	GC	21day, 3	49	m	2	h	CT	4.2	2	1	1	0
5	4355482	SD	r	2.764	44.637	high	0.210224	53	45	0	2	GC	21day, 3	49	m	2	h	MRI	1.9	1.1	1	1	0
35	2373306	PD	r	14.608	45.271	high	0.248273	44	37	19	0	GC	21day, 3	82	m	3	h	MRI	2.3	0.4	2	2	0
39	2384379	PD	r	10.997	46.33	high	0.125869	51	47	0	2	GC	21day, 3	59	m	3	h	MRI	1.1	0.4	1	1	0
38	2388981	SD	r	3.015	60.053	high	0.208772	10	71	17	2	GC	21day, 4	86	m	2	l	MRI	2.5	1.7	1	1	0
12	455496	SD	r	1.921	75.39	high	0.15822	35	59	0	6	GC	21day, 3	65	m	2	h	MRI	3.4	unmeasurable	3	0	0
22	4035178	PD	r	18.272	81.39	high	0.343885	48	43	5	4	GC	21day, 3	50	f	2	h	CT	2.7	0.2	1	1	0
33	2358372	SD	r	5.405	87.6	high	0.291183	54	41	3	2	GC	21day, 4	76	m	2	h	MRI	1.5	0.4	1	1	0
29	2339900	SD	r	22.563	89.465	high	0.806642	20	65	10	5	GC	21day, 4	72	m	3	h	MRI	2.1	unmeasurable	1	0	0
19	4014028	SD	r	18.018	101.574	high	0.852635	33	54	6	7	GC	21day, 3	62	m	2	h	MRI	1.4	0.3	2	1	0
26	4060500	PR	s	8.639	109.56	high	0.466516	42	48	0	0	GC	21day, 4	41	m	2	l	MRI	3.7	unmeasurable	1	0	0
31	2358963	PR	s	8.903	113.741	high	0.432269	28	50	17	5	GC	21day, 3	52	m	3	h	MRI	1.5	0.8	1	1	0
17	4017504	PR	s	23.642	56.53	high	0.771426	47	36	14	3	GC	22day, 3	66	m	2	l	MRI	3.3	0.9	1	1	0
25	4053627	PR	s	15.917	2.646	low	0.0824692	61	39	0	0	GC	21day, 3	65	m	3	h	MRI	2.1	2	1	1	0
18	359172	PR	s	17.958	5.279	low	0.107321	71	9	16	4	GC	21day, 3	74	m	2	h	MRI	1.9	1.7	1	1	0
9	90397743	PR	s	7.719	5.763	low	0.189465	58	21	21	0	GC	21day, 4	77	m	2	h	MRI	0.8	1.2	1	2	0
1	4169392	PR	s	20.617	5.944	low	0.128514	60	33	7	0	GC	21day, 4	56	m	2	h	MRI	1.7	3.4	1	1	0
20	4018140	PR	s	11.044	7.267	low	0.127627	64	31	5	0	GC	21day, 3	78	m	2	h	MRI	1.5	1.6	1	3	0
21	4010732	PR	s	8.98	7.784	low	0.105843	51	15	32	2	GC	21day, 3	59	m	3	h	CT	0.9	0.7	2	2	0
15	1184958	PR	s	15.294	8.182	low	0.102238	66	29	5	0	GC	21day, 3	59	f	3	h	MRI	1.3	1.4	2	2	0
44	90372462	CR	s	20.929	10.118	low	0.166086	54	27	19	0	GC	21day, 4	68	m	3	l	MRI	0.9	2.5	1	1	0
8	4174005	PR	s	19.713	11.013	low	0.184284	60	36	4	0	GC	21day, 4	42	m	2	h	MRI	2.2	2.9	2	5	0
16	2381588	PR	s	9.592	11.519	low	0.134904	53	38	9	0	GC	21day, 3	72	f	2	h	MRI	1.9	1.6	1	1	0
13	4369744	CR	s	8.578	12.141	low	0.185565	68	11	21	0	GC	21day, 3	84	m	2	h	MRI	2.4	2.1	2	2	0
40	2094694	PR	s	14.172	13.834	low	0.239816	54	43	3	0	GC	21day, 4	45	m	2	h	MRI	0.9	1.9	1	3	0
27	1832294	CR	s	10.26	16.412	low	0.0877778	60	40	0	0	GC	21day, 3	53	m	3	l	MRI	2.2	2.1	1	1	0
6	4340789	PR	s	23.432	17.575	low	0.0947323	51	32	17	0	GC	21day, 3	71	m	2	h	CT	4.2	4.3	1	1	0
45		PR	s	17.339	18.096	low	0.109576	67	33	0	0	GC	21day, 3	68	m	2	h	MRI	2.7	2.5	1	1	0
42	2352117	PR	s	10.12	13.196	low	0.0774817	61	37	0	2	GC	21day, 3	48	m	3	h	MRI	2.7	1.9	1	1	0
23	4043657	PR	s	10.174	8.129	low	0.0460709	69	31	0	0	GC	21day, 4	69	m	2	h	MRI	3.1	0.9	1	1	0
3	4224594	PR	s	7.335	10.954	low	0.072293	60	12	28	0	GC	21day, 3	80	f	2	h	MRI	1.3	0.5	1	1	0
43	90400946	PR	s	18.356	14.847	low	0.0865693	57	13	30	0	GC	21day, 3	56	m	2	h	MRI	1.7	0.2	1	1	0
28	2159810	CR	s	20.875	15.212	low	0.184284	62	27	11	0	GC	21day, 3	66	m	3	h	MRI	1.5	unmeasurable	1	0	0
30	2354033	PR	s	9.008	18.632	low	0.170755	51	35	11	3	GC	21day, 3	69	m	3	l	MRI	2.2	0.9	2	1	0
34	2345425	CR	s	19.097	20.317	low	0.101532	59	21	20	0	GC	21day, 3	64	m	2	l	MRI	1.8	unmeasurable	1	0	0
