# Supplementary material for: LASS2 enhances chemosensitivity to cisplatin by inhibiting PP2A-mediated β-catenin dephosphorylation in a subset of stem-like bladder cancer cells
Source: BMC Med. 2024 Jan 9;22:19. doi: 10.1186/s12916-023-03243-5 (PMC10775422; doi:10.1186/s12916-023-03243-5)
Supplement: Supplementary file 3 — Additional file 3. Materials and resources. [file 12916_2023_3243_MOESM3_ESM.xlsx]

## Sheet: Primers
	Primers for qPCR
	Gene	Forward sequence	Reverse sequence
	CD44	5'-CGGACACCATGGACAAGTTT-3’	5'-CACGTGGAATACACCTGCAA-3’
	CD133	5'-CACTACCAAGGACAAGGCGTTC-3’	5'-CAACGCCTCTTTGGTCTCCTTG-3’
	CTNNB1	5'-GGTGGACCCCAAGCTTTAGT-3’	5'-AGTGGGATGGTGGGTGTAAG-3’
	ALDH1A1	5'-CGGGAAAAGCAATCTGAAGAGGG-3’	5'-GATGCGGCTATACAACACTGGC3’
	CCND1	5'- CTGCTGCGAAGTGGAAACCAT-3’	5'-TTCATGGCCAGCGGGAAGACCTC -3’
	MYC	5'-CCTGGTGCTCCATGAGGAGAC-3’	5'-CAGACTCTGACCTTTTGCCAGG-3’
	Axin2	5'-GGTGCAAAGACATAGCCAGAACC-3’	5'-CTACCCATCCTCACTGTCAGTC-3’
	MMP7	5'-TCGGAGGAGATGCTCACTTCGA-3’	5'-GGATCAGAGGAATGTCCCATACC-3’
	SOX2	5'-ACCAGCGCATGGACAGTTAC-3'	5'-CCGTTCATGTAGGTCTGCGA-3'
	OCT4	5'-AGAAGCTGGAGCAAAACCCG-3'	5'-ACCTTCCCAAATAGAACCCCCA-3'
	LASS2	5'-TCTCCTGGTTTGCCAATTACG-3'	5'-CCGGGCAGGGACCCTCATCA-3'
	CERS1	5'-TCCCGCTCAAGGTCCTGTATG-3'	5'-CCGTTCCTCAGTGGCTTCTCG-3'
	CERS3	5'-TCTTGCCTATGTATCACCT-3'	5'-ATAATCCTCGTCATCACTC-3'
	CERS4	5'-ATGTCAAGCGCAAGGATTT-3'	5'-GCAGGTTGGCACTGTAGGA-3'
	CERS5	5'-CGGAGGAATCAGGACAAG-3'	5'-GAACCAAGGTGACGACCA-3'
	CERS6	5'-ACTGGACTGGGATGTTCG-3'	5'-TGTGAGTGGCTGATAGGG-3'
	GLI1	5'-GTAAGCAGTATAGGGTCCCTC-3'	5'-TTTTTTCTGATGCAGTTCCTTTATTATC-3'
	BMI1	5'-CTGGTTGCCCATTGACAGC-3'	5'-CAGAAAATGAATGCGAGCCA-3'
	POU5F1	5'-CTTGAATCCCGAATGGAAAGGG-3'	5'-GTGTATATCCCAGGGTGATCCTC-3'
	NANOG	5'-TCTCCAACATCCTGAACCTCAGCT-3'	5'-GAGGCCTTCTGCGTCACACCA-3'
	STAT3	5'-GTCGCAGCCGAGGGA-3'	5'-GACGGTTCCTATATAACGTTTATTTC-3'
	CD47	5'-GCAGCCTGGGCAGTG-3'	5'-TTGGACTGATTTAAAACTTTTAATTAAAAC-3'
	CCND2	5'-AGAGCGGAGAAGAGCG-3'	5'-TTTAGGTCAAGGTGAGTTTATTGTCC-3'
	TIAM2	5'-AGCGGTAACCGTAACTGTG-3'	5'-TGTGACTTATTTTCCTTTTACTATACAGC-3'
	GAPDH	5'-GGTCTCCTCTGACTTCAACA-3'	5'-GAGGGTCTCTCTCTTCCT-3'
	Primers for ChIP
	ABCC2 (-869 to -715)	5'-GGTGGGGCACGGTAGC-3'	5'-ATGCCAACAAGCCCAGC-3'
	ABCC2 (747 to 836)	5'-ACAGTATCAAAGGTCTAGTGG-3'	5'-GCAGATGATACTTTCTCACC-3'
	CD44 (-1896 to -1747)	5'-GGTGTTCTAGCTCCTGAATCCATG-3'	5'-CAGGCAGTCTTCACAGGG-3'
	CD44 (553 to 644)	5'-CAGAAGGGATCACAATTCCAAG-3'	5'-CAAGGCTCAGTGGGGAG-3'
	GAPDH	5'-GTCTCCTCTGACTTCAACAGCG-3'	5'-ACCACCCTGTTGCTGTAGCCAA-3'

## Sheet: Antibodies
	Antibodies used in this study
	Antibody	Source	Dilution
	β-catenin	Cell Signaling Technology (#8480S)	1:1000 for immunoblotting 1:200 for immunofluoresence 1:50 for ChIP and CoIP
	p-β-catenin (Ser33/37/Thr41)	Cell Signaling Technology (#9561)	1:1000 for immunoblotting
	p-β-catenin (Ser45)	Cell Signaling Technology (#9564)	1:1000 for immunoblotting
	LASS2	Abcam (ab279372)	1:500 for immunoblotting 1:200 for immunohistochemistry
	ABCC2	Abcam (ab3373)	1:1000 for immunoblotting
	CD44	Abcam (ab51037)	1:1000 for immunoblotting
	CD44 (FITC conjugate)	Cell Signaling Technology (#75122)	1:100 for flow cytometry
	ALDH1A1 (PE conjugate)	Cell Signaling Technology (#65583)	1:100 for flow cytometry
	Isotype control (PE conjugate)	Cell Signaling Technology (#5742)	/
	Isotype control (FITC conjugate)	Cell Signaling Technology (#97146)	/
	Isotype control (APC conjugate)	Cell Signaling Technology (#12445)	/
	TCF4	Cell Signaling Technology (#2569)	1:50 for ChIP
	IgG isotype control	Cell Signaling Technology (#3900)	/
	PP2A C subunit	Cell Signaling Technology (#2308)	1:1000 for immunoblotting
	PP2A B subunit	Cell Signaling Technology (#4953)	1:100 for CoIP 1:1000 for immunoblotting
	Tubulin	Abcam (ab6046)	1:2000 for immunoblotting
	GAPDH	Cell Signaling Technology (#8884)	1:5000 for immunoblotting
	Lamin B1	Cell Signaling Technology (#13435)	1:2000 for immunoblotting
	Daylight 488 Labeled Goat anti-Rabbit IgG（H+L）	KPL(5230-0385)	1:1000
	Goat anti-Mouse IgG (H+L) Secondary Antibody, Biotin	Invitrogen(31800)	1:2000
	Goat anti-Mouse IgG Secondary Antibody, HRP	Invitrogen(A16084)	1:2000
	Goat anti-Rabbit IgG Secondary Antibody, HRP	Invitrogen(A16096)	1:2000

## Sheet: Chemical drugs
	Chemical drugs
	Drug	Source	Working concentration
	Cisplatin	MedChemExpress (HY-17394)	2 mg/kg in vivo, 10μg/ml in vitro
	C24 ceramide (d18:1/24:0)	Avanti (860524P)	100 μM
	C18 ceramide (d18:1/18:0)	Avanti (860518P)	100 μM
	MG-132	Sigma-Aldrich (M7449)	10μM
	Cycloheximide	Sigma-Aldrich (C4859)	20μg/ml
	DMSO	Sigma-Aldrich (D8418)	/
	DT-061	MedChemExpress (HY-112929)	10 μM (ref: PMID33568357)
	Tautomycetin	MedChemExpress (HY-108542)	1 nM (ref: PMID30696771)
	Okadaic acid	MedChemExpress (HY-N6785)	0.1 nM
	NSC117079	MedChemExpress (HY-19819)	50 μM (ref: PMID24023368)
	Wnt3a	R&D system (5036-WN)	10 μg/kg in vivo, 250 ng/ml in vitro
	Gemcitabine	MedChemExpress (HY-17026)	/
	Carboplatin	MedChemExpress (HY-17393)	/
	Methotrexate	MedChemExpress (HY-14519)	/
	Doxorubicin	MedChemExpress (HY-15142A)	/
	Vinblastine	MedChemExpress (HY-13780)	/
	XAV939	Selleckchem (S1180)	50 mg/kg in vivo, 10 μM in vitro

## Sheet: Commercial kits and reagents
	Commercial kits and reagents
	Designation	Source	Cat number
	Lipofectamine 3000 Transfection Reagent	Invitrogen	L3000015
	Lipofectamine LTX Reagent with PLUS Reagent	Invitrogen	15338100
	PP2A Immunoprecipitation Phosphatase Asssay Kit	Millipore	17-313
	FITC Annexin V Apoptosis Detection Kit	BD Biosciences	556547
	Click-iT™ Plus EdU Cell Proliferation Kit	Invitrogen	C10637
	Cell Counting Kit-8	Dojindo	CK04-11
	TUNEL In Situ Apoptosis Kit	Elabscience	E-CK-A331
	RT2 Profiler PCR Array	Qiagen	PAHS-004ZA
	BCA protein assay kit	Servicebio	G2026
	PP2A Immunoprecipitation Phosphatase Assay Kit	Millipore	17-313
	Cignal Finder 10-Pathway Reporter Array	SABiosciences	CCA-106L

## Sheet: Cell lines
	Cell lines
	Cell line	Source	Cat number	Culture	Genotypes
	5637	ATCC	HTB-9	1640 medium with 10% FBS	Amelogenin: X Y; D13S317 :11; D16S539 : 9; CSF1PO: 11; TH01：7,9; vWA: 16, 18; D7S820 :10, 11; D5S818 :11, 12; TPOX :8, 9; D3S1358: 15, 17; D1S1656: 15, D6S1043: 16, 20; Penta E: 10, 12; D18S51: 16, 18; D2S1338: 25, Penta D: 11, D8S1179: 10, 16; D12S391: 17, 20; D19S433: 13, 15; FGA: 18, 22; D21S11: 36
	T24	ATCC	HTB-4	1640 medium with 10% FBS	Amelogenin :X; D13S317: 12 ; D16S539: 9; CSF1PO:10 ,12; TH01: 6 ; vWA:17; D7S820: 10 11; D5S818:10,12; TPOX: 8, 11;D3S1358: 16; D1S1656: 12 15; D6S1043: 11; Penta E: 7, 10; D18S51: 16 ,18; D2S1338: 20, 23; Penta D: 11, 15; D8S1179: 14, D12S391: 18, D19S433: 14, FGA: 17, 22; D21S11: 29
	RT4	ATCC	HTB-2	DMEM medium with 10% FBS	Amelogenin:X, Y; D13S317: 8; D16S539: 9; CSF1PO: 10, 12; TH01:9,9.3; vWA: 14, 17; D7S820: 9, 12; D5S818:11, 12; TPOX: 8, 11; D3S1358: 15; D1S1656:14,15; D6S1043:13, 19; Penta E: 7, 10; D18S51: 15, 17; D2S1338 :18, 19 ; Penta D :12 ,13 ;D8S1179 :13 ,15 ;D12S391: 20, 22; D19S433: 13 ;FGA: 22 ,24 ;D21S11 : 30 ,32.2
	J82	ATCC	HTB-1	DMEM medium with 10% FBS	Amelogenin:X, Y; D13S317: 10,12; D16S539: 11,12; CSF1PO: 10, 11; TH01:9.3; vWA: 17, 18; D7S820: 9, 11; D5S818:12, 13; TPOX: 11, 12; D3S1358: 16, 18; D1S1656:14; D6S1043:19; Penta E: 12; D18S51: 10, 12; D2S1338 : 19 ; Penta D : 9 ;D8S1179 :8, 13 ;D12S391: 24; D19S433: 12, 13 ;FGA:20 ,24 ;D21S11 :30
	SW780	ATCC	CRL-2169	1640 medium with 10% FBS	Amelogenin:X; D13S317: 11,12; D16S539: 9, 11; CSF1PO: 10, 11; TH01:6; vWA: 16, 19; D7S820: 9, 10; D5S818:11, 12; TPOX: 8; D3S1358: 16, 18; D1S1656: 12; D6S1043: 11, 20; Penta E: 12; D18S51: 15; D2S1338 : 19, 22;Penta D : 9 ;D8S1179 :13 ;D12S391: 20, 21, 25; D19S433: 13,15 ;FGA:,19, 20 ;D21S11 :29, 30
	UMUC-3	ATCC	CRL-1749	DMEM medium with 10% FBS	Amelogenin:X; D13S317: 8; D16S539: 8,9; CSF1PO: 10, 11; TH01:6,9; vWA: 17; D7S820: 8, 9; D5S818: 12; TPOX: 10; D3S1358: 17, 18; D1S1656: 15, 17.3; D6S1043: 11, 13; Penta E: 12; D18S51: 14; D2S1338 : 23;Penta D : 13 ;D8S1179 :13 ;D12S391: 22; D19S433: 14,15 ;FGA:,20, 21 ;D21S11 :31
	A549	ATCC	CCL-185	1640 medium with 10% FBS	Amelogenin:X,Y; D13S317: 11; D16S539: 11, 12; CSF1PO: 10, 12; TH01:8, 9.3; vWA: 14; D7S820: 8, 11; D5S818: 11; TPOX: 8, 11; D3S1358: 16; D1S1656: 17, 18.3; D6S1043: 11, 12, 13; Penta E: 7, 11; D18S51: 14, 17; D2S1338 : 24; Penta D : 9 ;D8S1179 :13, 14 ;D12S391: 18; D19S433: 13 ;FGA:,23 ;D21S11 :29
	SK-OV-3	ATCC	HTB-77	McCoy 5a medium with 10% FBS	Amelogenin:X; D13S317: 8, 11; D16S539: 12; CSF1PO: 11; TH01:9, 9.3; vWA: 17, 18; D7S820: 13, 14; D5S818: 11; TPOX: 11; D3S1358: 14; D1S1656: 11, 17.3; D6S1043: 12; Penta E: 5, 13; D18S51: 16, 17, 18; D2S1338 : 18, 23; Penta D : 12, 13 ;D8S1179 :14, 15 ;D12S391: 22, 23; D19S433: 13.2, 14, 14.2 ;FGA:,24, 25 ;D21S11 :30, 31, 31.2

## Sheet: Database and software
	Database and software
	Designation	Description
	The Cancer Genome Atlas (TCGA)	https://portal.gdc.cancer.gov
	UCSC Xena	http://xena.ucsc.edu
	Gene Expression Omnibus (GEO)	https://www.ncbi.nlm.nih.gov
	Genomics of Drug Sensitivity in Cancer (GDSC)	https://www.cancerrxgene.org
	The Cancer Proteome Atlas (TCPA)	https://www.tcpaportal.org
	BLCAsubtyping R package	https://github.com/cit-bioinfo/BLCAsubtyping
	Gene set enrichment analysis (GSEA) 2.0.9	http://www.broadinstitute.org/gsea
	FlowJo	version 10.7.1
	Extreme Limiting Dilution Analysis (ELDA)	https://bioinf.wehi.edu.au/software/elda/index.html
	Image Pro Plus	version 6.0
	GraphPad Prism	version 8.3.0
	R program	version 4.1.0
	QuantCenter	version 2.1
