# Supplementary material for: LASS2 enhances chemosensitivity to cisplatin by inhibiting PP2A-mediated β-catenin dephosphorylation in a subset of stem-like bladder cancer cells
Source: BMC Med. 2024 Jan 9;22:19. doi: 10.1186/s12916-023-03243-5 (PMC10775422; doi:10.1186/s12916-023-03243-5)
Supplement: Supplementary file 4 — Additional file 4. PCR array. [file 12916_2023_3243_MOESM4_ESM.xlsx]

## Sheet: Sheet2
List of genes of PCR array
Well position	Symbol	RefSeq ID	Description	Fold change	Log2(FC)	p Value
A01	ABCB1	NM_000927	ATP-binding cassette, sub-family B (MDR/TAP), member 1	-1.44593	-0.532	0.0554753
A02	ABCC1	NM_004996	ATP-binding cassette, sub-family C (CFTR/MRP), member 1	43.3512	5.438	0.0169298
A03	ABCC2	NM_000392	ATP-binding cassette, sub-family C (CFTR/MRP), member 2	14542.6	13.828	0.00207898
A04	ABCC3	NM_003786	ATP-binding cassette, sub-family C (CFTR/MRP), member 3	2.29952	1.20133	0.156965
A05	ABCC5	NM_005688	ATP-binding cassette, sub-family C (CFTR/MRP), member 5	1.0196	0.028	0.838149
A06	ABCG2	NM_004827	ATP-binding cassette, sub-family G (WHITE), member 2	18.2269	4.188	0.213728
A07	AHR	NM_001621	Aryl hydrocarbon receptor	1.0196	0.028	0.838149
A08	AP1S1	NM_001283	Adaptor-related protein complex 1, sigma 1 subunit	-4.22417	-2.07867	0.00343177
A09	APC	NM_000038	Adenomatous polyposis coli	21.1316	4.40133	9.71039e-07
A10	AR	NM_000044	Androgen receptor	1.29954	0.378	0.00901306
A11	ARNT	NM_001668	Aryl hydrocarbon receptor nuclear translocator	2.03449	1.02467	0.11942
A12	ATM	NM_000051	Ataxia telangiectasia mutated	2.85733	1.51467	0.0654854
B01	BAX	NM_004324	BCL2-associated X protein	-536.958	-9.06867	0.0312791
B02	BCL2	NM_000633	B-cell CLL/lymphoma 2	-401.336	-8.64867	0.0807349
B03	BCL2L1	NM_138578	BCL2-like 1	1.29954	0.378	0.0147927
B04	BLMH	NM_000386	Bleomycin hydrolase	1.0196	0.028	0.838149
B05	BRCA1	NM_007294	Breast cancer 1, early onset	3528.08	11.7847	1.99032e-08
B06	BRCA2	NM_000059	Breast cancer 2, early onset	-1.59697	-0.675333	0.462191
B07	CCND1	NM_053056	Cyclin D1	-18.5756	-4.21533	0.0928163
B08	CCNE1	NM_001238	Cyclin E1	-532.019	-9.05533	0.0845655
B09	CDK2	NM_001798	Cyclin-dependent kinase 2	-4.07086	-2.02533	0.0106079
B10	CDK4	NM_000075	Cyclin-dependent kinase 4	-172.287	-7.42867	0.00411072
B11	CDKN1A	NM_000389	Cyclin-dependent kinase inhibitor 1A (p21, Cip1)	-38.2839	-5.25867	0.373904
B12	CDKN1B	NM_004064	Cyclin-dependent kinase inhibitor 1B (p27, Kip1)	-14.4734	-3.85533	7.63195e-05
C01	CDKN2A	NM_000077	Cyclin-dependent kinase inhibitor 2A (melanoma, p16, inhibits CDK4)	1.0196	0.028	0.838149
C02	CDKN2D	NM_001800	Cyclin-dependent kinase inhibitor 2D (p19, inhibits CDK4)	-4.0241	-2.00867	0.00216772
C03	CLPTM1L	NM_030782	CLPTM1-like	468.314	8.87133	1.04958e-06
C04	CYP1A1	NM_000499	Cytochrome P450, family 1, subfamily A, polypeptide 1	-1.79668	-0.845333	0.04953
C05	CYP1A2	NM_000761	Cytochrome P450, family 1, subfamily A, polypeptide 2	55.8957	5.80467	3.30379e-05
C06	CYP2B6	NM_000767	Cytochrome P450, family 2, subfamily B, polypeptide 6	121.769	6.928	3.12775e-05
C07	CYP2C19	NM_000769	Cytochrome P450, family 2, subfamily C, polypeptide 19	1.01724	0.0246667	0.809842
C08	CYP2C8	NM_000770	Cytochrome P450, family 2, subfamily C, polypeptide 8	-4.77445	-2.25533	0.103874
C09	CYP2C9	NM_000771	Cytochrome P450, family 2, subfamily C, polypeptide 9	-132.086	-7.04533	0.00100283
C10	CYP2D6	NM_000106	Cytochrome P450, family 2, subfamily D, polypeptide 6	-1.09835	-0.135333	0.226643
C11	CYP2E1	NM_000773	Cytochrome P450, family 2, subfamily E, polypeptide 1	-3.68586	-1.882	2.63276e-05
C12	CYP3A4	NM_017460	Cytochrome P450, family 3, subfamily A, polypeptide 4	-2.37073	-1.24533	0.00477517
D01	CYP3A5	NM_000777	Cytochrome P450, family 3, subfamily A, polypeptide 5	6768.72	12.7247	0.000107889
D02	DHFR	NM_000791	Dihydrofolate reductase	1.0196	0.028	0.838149
D03	EGFR	NM_005228	Epidermal growth factor receptor	-1.74352	-0.802	0.00854909
D04	ELK1	NM_005229	ELK1, member of ETS oncogene family	45.5065	5.508	0.00594638
D05	EPHX1	NM_000120	Epoxide hydrolase 1, microsomal (xenobiotic)	-1.49347	-0.578667	0.0168488
D06	ERBB2	NM_004448	V-erb-b2 erythroblastic leukemia viral oncogene homolog 2, neuro/glioblastoma derived oncogene homolog	-5.01182	-2.32533	0.0055079
D07	ERBB3	NM_001982	V-erb-b2 erythroblastic leukemia viral oncogene homolog 3 (avian)	-18.6616	-4.222	0.000431369
D08	ERBB4	NM_005235	V-erb-a erythroblastic leukemia viral oncogene homolog 4 (avian)	-7.99261	-2.99867	0.000741542
D09	ERCC3	NM_000122	Excision repair cross-complementing rodent repair deficiency, complementation group 3	1.0196	0.028	0.838149
D10	ESR1	NM_000125	Estrogen receptor 1	2.08204	1.058	0.00320452
D11	ESR2	NM_001437	Estrogen receptor 2 (ER beta)	-1.44593	-0.532	0.165595
D12	FGF2	NM_002006	Fibroblast growth factor 2 (basic)	-12.5708	-3.652	0.0299611
E01	FOS	NM_005252	FBJ murine osteosarcoma viral oncogene homolog	1.62601	0.701333	0.39325
E02	GSK3A	NM_019884	Glycogen synthase kinase 3 alpha	-29.0138	-4.85867	0.0046242
E03	GSTP1	NM_000852	Glutathione S-transferase pi 1	528.1	9.04467	1.70159e-05
E04	HIF1A	NM_001530	Hypoxia inducible factor 1, alpha subunit (basic helix-loop-helix transcription factor)	1.78344	0.834667	0.0480037
E05	IGF1R	NM_000875	Insulin-like growth factor 1 receptor	1355.55	10.4047	3.80117e-05
E06	IGF2R	NM_000876	Insulin-like growth factor 2 receptor	867.869	9.76133	8.66646e-07
E07	MET	NM_000245	Met proto-oncogene (hepatocyte growth factor receptor)	1.08272	0.114667	0.490632
E08	MSH2	NM_000251	MutS homolog 2, colon cancer, nonpolyposis type 1 (E. coli)	33.467	5.06467	7.63468e-06
E09	MVP	NM_017458	Major vault protein	1.264	0.338	0.53649
E10	MYC	NM_002467	V-myc myelocytomatosis viral oncogene homolog (avian)	185.851	7.538	9.20983e-05
E11	NAT2	NM_000015	N-acetyltransferase 2 (arylamine N-acetyltransferase)	2.19568	1.13467	0.00174117
E12	NFKB1	NM_003998	Nuclear factor of kappa light polypeptide gene enhancer in B-cells 1	1.3673	0.451333	0.0284149
F01	NFKB2	NM_002502	Nuclear factor of kappa light polypeptide gene enhancer in B-cells 2 (p49/p100)	1.1235	0.168	0.336186
F02	NFKBIB	NM_002503	Nuclear factor of kappa light polypeptide gene enhancer in B-cells inhibitor, beta	2973.61	11.538	3.19145e-08
F03	NFKBIE	NM_004556	Nuclear factor of kappa light polypeptide gene enhancer in B-cells inhibitor, epsilon	1.0196	0.028	0.838149
F04	PPARA	NM_005036	Peroxisome proliferator-activated receptor alpha	3.04125	1.60467	4.02235e-05
F05	PPARD	NM_006238	Peroxisome proliferator-activated receptor delta	1.0196	0.028	0.838149
F06	PPARG	NM_015869	Peroxisome proliferator-activated receptor gamma	7.47117	2.90133	1.03286e-05
F07	RARA	NM_000964	Retinoic acid receptor, alpha	-1.65711	-0.728667	0.00115144
F08	RARB	NM_000965	Retinoic acid receptor, beta	23.8845	4.578	0.00877123
F09	RARG	NM_000966	Retinoic acid receptor, gamma	26.0161	4.70133	1.13165e-05
F10	RB1	NM_000321	Retinoblastoma 1	-5.04668	-2.33533	0.00405826
F11	RELB	NM_006509	V-rel reticuloendotheliosis viral oncogene homolog B	1.28758	0.364667	0.0267358
F12	RXRA	NM_002957	Retinoid X receptor, alpha	4.83886	2.27467	0.000127666
G01	RXRB	NM_021976	Retinoid X receptor, beta	-1.25876	-0.332	0.304247
G02	SOD1	NM_000454	Superoxide dismutase 1, soluble	35.6213	5.15467	4.79052e-05
G03	SULT1E1	NM_005420	Sulfotransferase family 1E, estrogen-preferring, member 1	14.8049	3.888	0.00149467
G04	TNFRSF11A	NM_003839	Tumor necrosis factor receptor superfamily, member 11a, NFKB activator	-21.5856	-4.432	0.00249921
G05	TOP1	NM_003286	Topoisomerase (DNA) I	5.70147	2.51133	0.00131462
G06	TOP2A	NM_001067	Topoisomerase (DNA) II alpha 170kDa	1.17121	0.228	0.0918353
G07	TOP2B	NM_001068	Topoisomerase (DNA) II beta 180kDa	2.31552	1.21133	0.000712232
G08	TP53	NM_000546	Tumor protein p53	-29.8985	-4.902	0.00062339
G09	TPMT	NM_000367	Thiopurine S-methyltransferase	4.78328	2.258	0.0111786
G10	UGCG	NM_003358	UDP-glucose ceramide glucosyltransferase	-2.85205	-1.512	0.00198336
G11	XPA	NM_000380	Xeroderma pigmentosum, complementation group A	-1.29714	-0.375333	0.0621987
G12	XPC	NM_004628	Xeroderma pigmentosum, complementation group C	4.38122	2.13133	2.75381e-05
