# Supplementary material for: LASS2 enhances chemosensitivity to cisplatin by inhibiting PP2A-mediated β-catenin dephosphorylation in a subset of stem-like bladder cancer cells
Source: BMC Med. 2024 Jan 9;22:19. doi: 10.1186/s12916-023-03243-5 (PMC10775422; doi:10.1186/s12916-023-03243-5)
Supplement: Supplementary file 5 — Additional file 5. [file 12916_2023_3243_MOESM5_ESM.xlsx]

## Sheet: Sheet1
	Patient_ID	PDX_ID	Age	Gender	Stage (pre_RC)	Stage (post_RC)	Grade	Microsatellite	CPS	Tissue characteristics	Tissue source	NAC regimens	NAC drugs
	4912	CR1_PDX	59	male	T2bN0	T4aN1	HG	MSS	0	HER2 (+), p53 (+), p63 (-), Ki67 (40%)	Radical cystectomy	GC, 21 day, 4 cycle	Cisplatin 70 mg/m2, D2; Gemcitabine 1000 mg/m2, D1, 8
	17504	CR2_PDX	54	male	T2aN0	T2aN0	HG	MSS	1	HER2 (+), p53 (+), p63 (+), Ki67 (30%)	Radical cystectomy	GC, 21 day, 3 cycle	Cisplatin 70 mg/m2, D2; Gemcitabine 1000 mg/m2, D1, 8
	15966	CR3_PDX	57	male	T2bN1	T3aN1	HG	MSS	10	HER2 (++), p53 (+), p63 (+), Ki67 (70%)	Radical cystectomy	GC, 21 day, 4 cycle	Cisplatin 70 mg/m2, D2; Gemcitabine 1000 mg/m2, D1, 8
	PDX: patient-derived xenograft
	RC: radical cystectomy
	HG: high grade
	MSS: microsatellite stable
	CPS: combined positive score
	NAC: neoadjuvant chemotherapy
