# Supplementary material for: LASS2 enhances chemosensitivity to cisplatin by inhibiting PP2A-mediated β-catenin dephosphorylation in a subset of stem-like bladder cancer cells
Source: BMC Med. 2024 Jan 9;22:19. doi: 10.1186/s12916-023-03243-5 (PMC10775422; doi:10.1186/s12916-023-03243-5)
Supplement: Supplementary file 6 — Additional file 6. [file 12916_2023_3243_MOESM6_ESM.xlsx]

## Sheet: Table S3
	Table S3. LASS2 expression and clinicopathological features
	Characteristics	LASS2 expression		Total	P value
		Low (n)	High (n)
	Total	52	52	104
	Gender				0.602
	male	42	44	86
	female	10	8	18
	Age				0.169
	≤64	21	28	49
	>64	31	24	55
	Grade				0.842
	Low	21	22	43
	High	31	30	61
	T stage				0.031*
	T1	3	14	17
	T2	26	22	48
	T3	19	14	33
	T4	4	2	6
	N stage				0.838
	N0	33	34	67
	N1	19	18	37
	Overall survival				0.365
	alive	37	41	78
	death	15	11	26
	Chi-square test
	Subgroup of adjuvant chemotherapy
	Characteristics	LASS2 expression		Total	P value
		Low (n)	High (n)
	Total	21	23	44
	Gender				0.318
	male	17	21	38
	female	4	2	6
	Age				0.072
	≤64	8	15	23
	>64	13	8	21
	Grade				0.034*
	Low	3	10	13
	High	18	13	31
	T stage				0.236
	T1	0	0	0
	T2	3	8	11
	T3	14	13	27
	T4	4	2	6
	N stage				0.269
	N0	2	5	7
	N1	19	18	37
	Overall survival				0.007*
	alive	8	18	26
	death	13	5	18
	Chi-square test
