# Supplementary material for: LASS2 enhances chemosensitivity to cisplatin by inhibiting PP2A-mediated β-catenin dephosphorylation in a subset of stem-like bladder cancer cells
Source: BMC Med. 2024 Jan 9;22:19. doi: 10.1186/s12916-023-03243-5 (PMC10775422; doi:10.1186/s12916-023-03243-5)
Supplement: Supplementary file 7 — Additional file 7. [file 12916_2023_3243_MOESM7_ESM.xlsx]

## Sheet: Sheet1
	Cignal Finder 10-Pathway Reporter Array
	CCA-106L	Stem Cell & Differentiation
	Pathway	Transcriptional Regulatory Element	Transcription Factor	Average fold change (Log2)
	OCT4	OCT4 binding element	OCT4	-0.167423
	NANOG	NANOG binding element	NANOG	-0.154513
	KLF4	KLF4 binding element	KLF4	0.227566
	SOX2	SOX2 binding element	SOX2	-0.723461
	Myc/Max	E-box binding element	Myc/Max	0.127803
	Hedgehog	Gli binding element	Gli	-0.598915
	Notch	RBP-Jk binding element	RBP-Jk	-0.478349
	Wnt	TCF/LEF response element	TCF/LEF	-2.03394
	Pax6	Pax6 binding element	Pax6	0.243983
	MEF2	MEF2 binding element	MEF2	-0.536362
