# Supplementary material for: LASS2 enhances chemosensitivity to cisplatin by inhibiting PP2A-mediated β-catenin dephosphorylation in a subset of stem-like bladder cancer cells
Source: BMC Med. 2024 Jan 9;22:19. doi: 10.1186/s12916-023-03243-5 (PMC10775422; doi:10.1186/s12916-023-03243-5)
Supplement: Supplementary file 8 — Additional file 8. Pathway activity analysis. [file 12916_2023_3243_MOESM8_ESM.xlsx]

## Sheet: SheetName
	Cancertype	Symbol	Pathway	FDR	Class	Activity score
	ACC	CERS2	Apoptosis	0.0166703	Inhibition	-1.351724523
	ACC	CERS2	CellCycle	0.0908135	None	-1.067443223
	ACC	CERS2	DNADamage	0.620688	None	-0.417903771
	ACC	CERS2	WNT/EMT	0.0166703	Inhibition	-1.298985917
	ACC	CERS2	Hormone AR	0.620688	None	0.315843753
	ACC	CERS2	Hormone ER	0.0166703	Activation	0.776564646
	ACC	CERS2	PI3K/AKT	0.620688	None	0.473097412
	ACC	CERS2	RAS/MAPK	0.904194	None	0.046879055
	ACC	CERS2	RTK	0.620688	None	0.296426461
	ACC	CERS2	TSC/mTOR	0.838162	None	0.111527301
	BLCA	CERS2	Apoptosis	0.0303982	Inhibition	-0.421033151
	BLCA	CERS2	CellCycle	0.83249	None	0.072509683
	BLCA	CERS2	DNADamage	0.00283139	Activation	0.501508422
	BLCA	CERS2	WNT/EMT	0.000732416	Inhibition	-1.26279404
	BLCA	CERS2	Hormone AR	2.4088e-05	Activation	0.858392424
	BLCA	CERS2	Hormone ER	0.0484844	Inhibition	-0.153812387
	BLCA	CERS2	PI4K/AKT	0.0484844	Inhibition	-0.546390437
	BLCA	CERS2	RAS/MAPK	0.221832	None	-0.273454583
	BLCA	CERS2	RTK	0.922947	None	-0.021949154
	BLCA	CERS2	TSC/mTOR	0.889563	None	-0.039775501
	BRCA	CERS2	Apoptosis	5.33714e-07	Inhibition	-0.542869004
	BRCA	CERS2	CellCycle	9.66619e-08	Inhibition	-0.721691777
	BRCA	CERS2	DNADamage	0.263012	None	-0.14731184
	BRCA	CERS2	WNT/EMT	0.00138032	Inhibition	-0.635590947
	BRCA	CERS2	Hormone AR	2.72927e-29	Activation	2.374479143
	BRCA	CERS2	Hormone ER	8.90389e-29	Activation	3.079172184
	BRCA	CERS2	PI5K/AKT	9.73005e-08	Inhibition	-0.894066018
	BRCA	CERS2	RAS/MAPK	0.0240774	Inhibition	-0.322047883
	BRCA	CERS2	RTK	0.000446724	Inhibition	-0.438269536
	BRCA	CERS2	TSC/mTOR	1.4675e-05	Inhibition	-0.498325081
	CESC	CERS2	Apoptosis	0.448833	None	0.261795986
	CESC	CERS2	CellCycle	0.448833	None	0.228977895
	CESC	CERS2	DNADamage	0.448833	None	0.442729857
	CESC	CERS2	WNT/EMT	0.912182	None	-0.133400825
	CESC	CERS2	Hormone AR	0.448833	None	0.349683427
	CESC	CERS2	Hormone ER	0.448833	None	0.233631787
	CESC	CERS2	PI6K/AKT	0.689734	None	-0.220955948
	CESC	CERS2	RAS/MAPK	0.689734	None	0.204355207
	CESC	CERS2	RTK	0.918907	None	-0.054908381
	CESC	CERS2	TSC/mTOR	0.918907	None	-0.021119951
	CHOL	CERS2	Apoptosis	0.0925855	None	-0.772145223
	CHOL	CERS2	CellCycle	0.768397	None	0.09502326
	CHOL	CERS2	DNADamage	0.0925855	None	1.130968075
	CHOL	CERS2	WNT/EMT	0.291511	None	-1.054403355
	CHOL	CERS2	Hormone AR	0.0149235	Activation	1.120708791
	CHOL	CERS2	Hormone ER	0.583752	None	-0.193910607
	CHOL	CERS2	PI7K/AKT	0.291511	None	-0.667046608
	CHOL	CERS2	RAS/MAPK	0.0149235	Inhibition	-1.393537438
	CHOL	CERS2	RTK	0.291511	None	-0.444839777
	CHOL	CERS2	TSC/mTOR	0.583752	None	-0.33542796
	COAD	CERS2	Apoptosis	0.866341	None	0.153062932
	COAD	CERS2	CellCycle	0.866341	None	-0.050748614
	COAD	CERS2	DNADamage	0.866341	None	-0.026952069
	COAD	CERS2	WNT/EMT	0.866341	None	-0.19659013
	COAD	CERS2	Hormone AR	0.676754	None	0.13375684
	COAD	CERS2	Hormone ER	0.866341	None	-0.017295672
	COAD	CERS2	PI8K/AKT	0.467441	None	-0.600081306
	COAD	CERS2	RAS/MAPK	0.676754	None	-0.375063614
	COAD	CERS2	RTK	0.676754	None	-0.185640056
	COAD	CERS2	TSC/mTOR	0.676754	None	-0.241252986
	DLBC	CERS2	Apoptosis	0.507617	None	0.783818413
	DLBC	CERS2	CellCycle	0.877644	None	-0.306164769
	DLBC	CERS2	DNADamage	0.877644	None	-0.287155142
	DLBC	CERS2	WNT/EMT	0.248809	None	-0.962339191
	DLBC	CERS2	Hormone AR	0.877644	None	-0.072616027
	DLBC	CERS2	Hormone ER	0.877644	None	0.070778912
	DLBC	CERS2	PI9K/AKT	0.877644	None	0.756191361
	DLBC	CERS2	RAS/MAPK	0.877644	None	0.081461579
	DLBC	CERS2	RTK	0.877644	None	0.312189362
	DLBC	CERS2	TSC/mTOR	0.877644	None	0.298215431
	ESCA	CERS2	Apoptosis	0.548727	None	0.296027415
	ESCA	CERS2	CellCycle	0.71855	None	-0.102571795
	ESCA	CERS2	DNADamage	0.556602	None	0.243457783
	ESCA	CERS2	WNT/EMT	0.556602	None	-0.417473055
	ESCA	CERS2	Hormone AR	0.168285	None	0.637484019
	ESCA	CERS2	Hormone ER	0.961432	None	-0.005806536
	ESCA	CERS2	PI10K/AKT	0.548727	None	-0.421980801
	ESCA	CERS2	RAS/MAPK	0.556602	None	-0.202519796
	ESCA	CERS2	RTK	0.548727	None	0.408666678
	ESCA	CERS2	TSC/mTOR	0.548727	None	-0.257966223
	GBM	CERS2	Apoptosis	0.914201	None	0.032639206
	GBM	CERS2	CellCycle	0.874767	None	-0.106446289
	GBM	CERS2	DNADamage	0.722793	None	-0.144204176
	GBM	CERS2	WNT/EMT	0.376804	None	0.402017377
	GBM	CERS2	Hormone AR	0.518457	None	-0.222109887
	GBM	CERS2	Hormone ER	0.376804	None	-0.365963563
	GBM	CERS2	PI11K/AKT	0.66365	None	-0.45513288
	GBM	CERS2	RAS/MAPK	0.66365	None	0.365429909
	GBM	CERS2	RTK	0.518457	None	-0.583275774
	GBM	CERS2	TSC/mTOR	0.652843	None	-0.46251054
	HNSC	CERS2	Apoptosis	0.664947	None	0.118576086
	HNSC	CERS2	CellCycle	0.6534	None	0.221454286
	HNSC	CERS2	DNADamage	0.664947	None	-0.074153522
	HNSC	CERS2	WNT/EMT	0.6534	None	0.261814925
	HNSC	CERS2	Hormone AR	0.6534	None	-0.151695382
	HNSC	CERS2	Hormone ER	0.6534	None	-0.108899457
	HNSC	CERS2	PI12K/AKT	0.6534	None	-0.319911958
	HNSC	CERS2	RAS/MAPK	0.664947	None	-0.088520664
	HNSC	CERS2	RTK	0.6534	None	-0.186117497
	HNSC	CERS2	TSC/mTOR	0.6534	None	-0.21094525
	KICH	CERS2	Apoptosis	0.635553	None	0.308701123
	KICH	CERS2	CellCycle	0.833549	None	0.064666353
	KICH	CERS2	DNADamage	0.833549	None	0.138258907
	KICH	CERS2	WNT/EMT	0.833549	None	0.295422265
	KICH	CERS2	Hormone AR	0.800544	None	-0.195831436
	KICH	CERS2	Hormone ER	0.635553	None	0.329184301
	KICH	CERS2	PI13K/AKT	0.833549	None	0.108353685
	KICH	CERS2	RAS/MAPK	0.833549	None	-0.106396916
	KICH	CERS2	RTK	0.833549	None	-0.158291691
	KICH	CERS2	TSC/mTOR	0.833549	None	-0.059284663
	KIRC	CERS2	Apoptosis	0.671873	None	-0.053065852
	KIRC	CERS2	CellCycle	0.379878	None	-0.122066315
	KIRC	CERS2	DNADamage	0.036022	Inhibition	-0.230437881
	KIRC	CERS2	WNT/EMT	0.755854	None	-0.040750273
	KIRC	CERS2	Hormone AR	0.000560747	Inhibition	-0.313405031
	KIRC	CERS2	Hormone ER	0.00152789	Inhibition	-0.385910531
	KIRC	CERS2	PI14K/AKT	0.00152789	Activation	0.59703065
	KIRC	CERS2	RAS/MAPK	0.262747	None	0.277553998
	KIRC	CERS2	RTK	0.0286595	Inhibition	-0.442551706
	KIRC	CERS2	TSC/mTOR	0.305914	None	0.181028858
	KIRP	CERS2	Apoptosis	0.378061	None	-0.224515418
	KIRP	CERS2	CellCycle	0.0015159	Activation	0.729882286
	KIRP	CERS2	DNADamage	0.262708	None	0.277840925
	KIRP	CERS2	WNT/EMT	0.899693	None	-0.065201317
	KIRP	CERS2	Hormone AR	0.262708	None	0.308187973
	KIRP	CERS2	Hormone ER	0.867272	None	0.055010532
	KIRP	CERS2	PI15K/AKT	0.23862	None	-0.768108081
	KIRP	CERS2	RAS/MAPK	0.262708	None	-0.271700187
	KIRP	CERS2	RTK	0.987925	None	0.003313954
	KIRP	CERS2	TSC/mTOR	0.75367	None	-0.158150291
	LGG	CERS2	Apoptosis	0.885604	None	0.010494077
	LGG	CERS2	CellCycle	0.0662214	None	0.240102168
	LGG	CERS2	DNADamage	0.0167969	Inhibition	-0.39911156
	LGG	CERS2	WNT/EMT	0.0613468	None	0.2227521
	LGG	CERS2	Hormone AR	0.358558	None	-0.080383747
	LGG	CERS2	Hormone ER	0.000240633	Activation	0.30271764
	LGG	CERS2	PI16K/AKT	0.355654	None	0.221499286
	LGG	CERS2	RAS/MAPK	0.110657	None	0.294678094
	LGG	CERS2	RTK	0.110657	None	0.333146725
	LGG	CERS2	TSC/mTOR	0.798074	None	0.051000255
	LIHC	CERS2	Apoptosis	0.489009	None	-0.135366257
	LIHC	CERS2	CellCycle	0.749288	None	-0.053250075
	LIHC	CERS2	DNADamage	0.489009	None	-0.177414437
	LIHC	CERS2	WNT/EMT	0.139228	None	-0.365222644
	LIHC	CERS2	Hormone AR	0.139228	None	0.256518353
	LIHC	CERS2	Hormone ER	0.670581	None	0.091655185
	LIHC	CERS2	PI17K/AKT	0.87686	None	0.045708515
	LIHC	CERS2	RAS/MAPK	0.945734	None	-0.011094943
	LIHC	CERS2	RTK	0.489009	None	0.184609647
	LIHC	CERS2	TSC/mTOR	0.670581	None	0.133165657
	LUAD	CERS2	Apoptosis	0.138976	None	-0.268752071
	LUAD	CERS2	CellCycle	0.00262078	Inhibition	-0.552404815
	LUAD	CERS2	DNADamage	0.505391	None	-0.119925437
	LUAD	CERS2	WNT/EMT	6.50964e-06	Inhibition	-1.077928183
	LUAD	CERS2	Hormone AR	0.743532	None	-0.067950358
	LUAD	CERS2	Hormone ER	0.967313	None	0.003232708
	LUAD	CERS2	PI18K/AKT	8.4705e-05	Activation	0.977452906
	LUAD	CERS2	RAS/MAPK	0.0159409	Activation	0.538021963
	LUAD	CERS2	RTK	0.142108	None	0.356189086
	LUAD	CERS2	TSC/mTOR	0.109167	None	0.323233721
	LUSC	CERS2	Apoptosis	0.480228	None	0.245106138
	LUSC	CERS2	CellCycle	0.594368	None	0.157905343
	LUSC	CERS2	DNADamage	0.487493	None	-0.187298204
	LUSC	CERS2	WNT/EMT	0.480228	None	0.314697538
	LUSC	CERS2	Hormone AR	0.748949	None	-0.073967212
	LUSC	CERS2	Hormone ER	0.77768	None	-0.018476919
	LUSC	CERS2	PI19K/AKT	0.480228	None	-0.514118414
	LUSC	CERS2	RAS/MAPK	0.77768	None	0.051177765
	LUSC	CERS2	RTK	0.748949	None	-0.106942315
	LUSC	CERS2	TSC/mTOR	0.748949	None	-0.124902089
	MESO	CERS2	Apoptosis	0.893321	None	-0.06169511
	MESO	CERS2	CellCycle	0.948711	None	-0.021441198
	MESO	CERS2	DNADamage	0.893321	None	-0.13463721
	MESO	CERS2	WNT/EMT	0.722093	None	-0.399916126
	MESO	CERS2	Hormone AR	0.722093	None	0.328523036
	MESO	CERS2	Hormone ER	0.893321	None	0.103771414
	MESO	CERS2	PI20K/AKT	0.722093	None	-0.460024298
	MESO	CERS2	RAS/MAPK	0.722093	None	-0.47581741
	MESO	CERS2	RTK	0.893321	None	0.127746493
	MESO	CERS2	TSC/mTOR	0.722093	None	-0.492490347
	OV	CERS2	Apoptosis	0.628322	None	0.217403967
	OV	CERS2	CellCycle	0.836804	None	0.052161786
	OV	CERS2	DNADamage	0.628322	None	0.221103908
	OV	CERS2	WNT/EMT	0.74652	None	-0.193230326
	OV	CERS2	Hormone AR	0.836804	None	0.052043421
	OV	CERS2	Hormone ER	0.628322	None	-0.378821347
	OV	CERS2	PI21K/AKT	0.628322	None	-0.356304386
	OV	CERS2	RAS/MAPK	0.628322	None	-0.428408437
	OV	CERS2	RTK	0.836804	None	-0.031469313
	OV	CERS2	TSC/mTOR	0.628322	None	-0.191648836
	PAAD	CERS2	Apoptosis	0.843196	None	0.166994479
	PAAD	CERS2	CellCycle	0.768944	None	-0.155268881
	PAAD	CERS2	DNADamage	0.95969	None	-0.064755349
	PAAD	CERS2	WNT/EMT	0.710533	None	-0.545011342
	PAAD	CERS2	Hormone AR	0.912768	None	0.131086409
	PAAD	CERS2	Hormone ER	0.710533	None	-0.183165911
	PAAD	CERS2	PI22K/AKT	0.657865	None	-0.58270827
	PAAD	CERS2	RAS/MAPK	0.969138	None	0.009770699
	PAAD	CERS2	RTK	0.768944	None	-0.224016545
	PAAD	CERS2	TSC/mTOR	0.287737	None	-0.611264424
	PCPG	CERS2	Apoptosis	0.935944	None	0.041577694
	PCPG	CERS2	CellCycle	0.706969	None	0.152122964
	PCPG	CERS2	DNADamage	0.483122	None	0.443992053
	PCPG	CERS2	WNT/EMT	0.446898	None	-0.374389538
	PCPG	CERS2	Hormone AR	0.457321	None	0.523258208
	PCPG	CERS2	Hormone ER	0.706969	None	0.129275185
	PCPG	CERS2	PI23K/AKT	0.689998	None	0.466078828
	PCPG	CERS2	RAS/MAPK	0.773607	None	-0.171708806
	PCPG	CERS2	RTK	0.706969	None	0.166382859
	PCPG	CERS2	TSC/mTOR	0.935944	None	-0.037449251
	PRAD	CERS2	Apoptosis	0.247247	None	0.139580084
	PRAD	CERS2	CellCycle	0.299822	None	0.106331488
	PRAD	CERS2	DNADamage	0.104351	None	0.292219457
	PRAD	CERS2	WNT/EMT	0.247247	None	-0.347256563
	PRAD	CERS2	Hormone AR	0.107361	None	0.291984778
	PRAD	CERS2	Hormone ER	0.639618	None	0.040202603
	PRAD	CERS2	PI24K/AKT	0.639618	None	-0.114872648
	PRAD	CERS2	RAS/MAPK	0.299822	None	-0.268012377
	PRAD	CERS2	RTK	0.299822	None	-0.204057184
	PRAD	CERS2	TSC/mTOR	0.639618	None	-0.087973169
	READ	CERS2	Apoptosis	0.488769	None	0.464179005
	READ	CERS2	CellCycle	0.850695	None	-0.078394975
	READ	CERS2	DNADamage	0.488769	None	-0.372066416
	READ	CERS2	WNT/EMT	0.488769	None	0.758238868
	READ	CERS2	Hormone AR	0.670349	None	0.210406438
	READ	CERS2	Hormone ER	0.488769	None	0.349271
	READ	CERS2	PI25K/AKT	0.488769	None	-0.58643455
	READ	CERS2	RAS/MAPK	0.670349	None	-0.295120935
	READ	CERS2	RTK	0.488769	None	-0.383802734
	READ	CERS2	TSC/mTOR	0.488769	None	-0.306335689
	SARC	CERS2	Apoptosis	0.741494	None	0.072027516
	SARC	CERS2	CellCycle	0.658265	None	0.288628624
	SARC	CERS2	DNADamage	0.741494	None	-0.116645647
	SARC	CERS2	WNT/EMT	0.917637	None	-0.020989843
	SARC	CERS2	Hormone AR	0.658265	None	0.320089647
	SARC	CERS2	Hormone ER	0.741494	None	-0.096702588
	SARC	CERS2	PI26K/AKT	0.658265	None	-0.327544492
	SARC	CERS2	RAS/MAPK	0.658265	None	-0.222964663
	SARC	CERS2	RTK	0.658265	None	-0.278960653
	SARC	CERS2	TSC/mTOR	0.658265	None	0.232513052
	SKCM	CERS2	Apoptosis	0.108475	None	-0.83051055
	SKCM	CERS2	CellCycle	0.964029	None	0.046907739
	SKCM	CERS2	DNADamage	0.567863	None	0.284608202
	SKCM	CERS2	WNT/EMT	0.567863	None	-0.385964265
	SKCM	CERS2	Hormone AR	0.964029	None	0.011794353
	SKCM	CERS2	Hormone ER	0.567863	None	-0.149540169
	SKCM	CERS2	PI27K/AKT	0.567863	None	0.836537399
	SKCM	CERS2	RAS/MAPK	0.576089	None	-0.311469033
	SKCM	CERS2	RTK	0.964029	None	0.026023259
	SKCM	CERS2	TSC/mTOR	0.884544	None	0.170428168
	STAD	CERS2	Apoptosis	0.0590901	None	0.499413992
	STAD	CERS2	CellCycle	0.00027827	Activation	0.871012101
	STAD	CERS2	DNADamage	0.720324	None	0.127210897
	STAD	CERS2	WNT/EMT	0.0102658	Inhibition	-0.840912408
	STAD	CERS2	Hormone AR	0.939233	None	0.015333844
	STAD	CERS2	Hormone ER	0.0590901	None	-0.145413267
	STAD	CERS2	PI28K/AKT	0.720324	None	-0.208764421
	STAD	CERS2	RAS/MAPK	0.720324	None	-0.131911103
	STAD	CERS2	RTK	0.9028	None	0.053030201
	STAD	CERS2	TSC/mTOR	0.720324	None	-0.10829197
	TGCT	CERS2	Apoptosis	0.0109103	Activation	0.682579509
	TGCT	CERS2	CellCycle	0.000897238	Activation	0.920062905
	TGCT	CERS2	DNADamage	0.868471	None	0.052912549
	TGCT	CERS2	WNT/EMT	0.0216404	Inhibition	-0.761581185
	TGCT	CERS2	Hormone AR	0.519778	None	0.232809103
	TGCT	CERS2	Hormone ER	0.720922	None	0.118172785
	TGCT	CERS2	PI29K/AKT	0.519778	None	-0.261669269
	TGCT	CERS2	RAS/MAPK	0.519778	None	-0.267985572
	TGCT	CERS2	RTK	0.783522	None	-0.085540987
	TGCT	CERS2	TSC/mTOR	0.868471	None	0.031347313
	THCA	CERS2	Apoptosis	0.301978	None	-0.165667729
	THCA	CERS2	CellCycle	0.335419	None	0.223643007
	THCA	CERS2	DNADamage	0.508337	None	-0.105918624
	THCA	CERS2	WNT/EMT	0.528746	None	-0.192949486
	THCA	CERS2	Hormone AR	0.1765	None	0.394600309
	THCA	CERS2	Hormone ER	0.0733218	None	-0.277540438
	THCA	CERS2	PI30K/AKT	0.882998	None	-0.032750934
	THCA	CERS2	RAS/MAPK	0.740779	None	0.069606526
	THCA	CERS2	RTK	0.118837	None	0.331513446
	THCA	CERS2	TSC/mTOR	0.118837	None	-0.366690524
	THYM	CERS2	Apoptosis	0.748285	None	-0.089469953
	THYM	CERS2	CellCycle	0.666611	None	-0.228532134
	THYM	CERS2	DNADamage	0.875592	None	0.033906891
	THYM	CERS2	WNT/EMT	0.666611	None	0.206993037
	THYM	CERS2	Hormone AR	0.709122	None	-0.160680311
	THYM	CERS2	Hormone ER	0.0175788	Activation	0.419023677
	THYM	CERS2	PI31K/AKT	0.556235	None	0.339226242
	THYM	CERS2	RAS/MAPK	0.277691	None	0.447528331
	THYM	CERS2	RTK	0.277691	None	0.380782349
	THYM	CERS2	TSC/mTOR	0.277691	None	0.305913764
	UCEC	CERS2	Apoptosis	0.657338	None	-0.207993478
	UCEC	CERS2	CellCycle	0.657338	None	-0.457665516
	UCEC	CERS2	DNADamage	0.657338	None	0.278515277
	UCEC	CERS2	WNT/EMT	0.850191	None	0.136642625
	UCEC	CERS2	Hormone AR	0.850191	None	0.039037347
	UCEC	CERS2	Hormone ER	0.171429	None	-0.835168107
	UCEC	CERS2	PI32K/AKT	0.657338	None	-0.512964253
	UCEC	CERS2	RAS/MAPK	0.850191	None	0.076231381
	UCEC	CERS2	RTK	0.657338	None	0.263299881
	UCEC	CERS2	TSC/mTOR	0.657338	None	-0.187009016
	UCS	CERS2	Apoptosis	0.486904	None	0.494718609
	UCS	CERS2	CellCycle	0.313527	None	0.721954678
	UCS	CERS2	DNADamage	0.667491	None	-0.607024117
	UCS	CERS2	WNT/EMT	0.591608	None	0.718417711
	UCS	CERS2	Hormone AR	0.790624	None	-0.281956273
	UCS	CERS2	Hormone ER	0.992566	None	0.002513533
	UCS	CERS2	PI33K/AKT	0.801153	None	-0.260017945
	UCS	CERS2	RAS/MAPK	0.471538	None	0.675583552
	UCS	CERS2	RTK	0.790624	None	0.232676579
	UCS	CERS2	TSC/mTOR	0.667491	None	0.431079916
	UVM	CERS2	Apoptosis	0.8385	None	-0.147970393
	UVM	CERS2	CellCycle	0.8385	None	0.264433912
	UVM	CERS2	DNADamage	0.8385	None	-0.738535873
	UVM	CERS2	WNT/EMT	0.8385	None	1.010879841
	UVM	CERS2	Hormone AR	0.8385	None	-1.368127503
	UVM	CERS2	Hormone ER	0.8385	None	-0.388769437
	UVM	CERS2	PI34K/AKT	0.8385	None	0.928824516
	UVM	CERS2	RAS/MAPK	0.8385	None	0.372074426
	UVM	CERS2	RTK	0.8385	None	0.382999757
	UVM	CERS2	TSC/mTOR	0.821029	None	-1.380555482
